# Supplementary material for: β-Cryptoxanthin Alleviates Diet-Induced Nonalcoholic Steatohepatitis by Suppressing Inflammatory Gene Expression in Mice
Source: PLoS One. 2014 May 23;9(5):e98294. doi: 10.1371/journal.pone.0098294 (PMC4032271; doi:10.1371/journal.pone.0098294)
Supplement: Table S3 — DNA oligonucleotide probes for customized fibrous DNA microarray. (XLS) [file pone.0098294.s005.xls]

## Sheet: Sheet1
		Gene Simbol	Accession number	DNA oligonucleotide probes
	1	Abca1	NM_013454.3-10260-9666-30	TGTCTGTACCGCAAGCATATGCCTCATGAC
	2	Abcg5	NM_031884.1-2266-1832-30	TATGCTAAATCACCCGATGTGCGCCATCAC
	3	Acc	NM_133360.2-9054-8343-30	GTGAGTACTTCAGTCTGAGCCTTAACCTGG
	4	Acly	NM_134037.2-4316-3835-30	TGTCTGGTATCCCATTTCCCGTTCAGCTTC
	5	Acox1	NM_015729.2-4065-3760-30	TTGGCATCGTGAGAACAGTTCTTTCAGAGC
	6	Apob	NM_009693.2-13931-13739-30	CTATACCTGCAACCAAGCTGGCATAAGAAC
	7	Apoc1	NM_007469.4-515-344-30	CTCAGAGGCATTTGGCAAAGTGAAGGAGAA
	8	C1qa	NM_007572.2-1082-759-30	AAAAGGACCCCGCAAAGGGTCGCATTTACC
	9	C1qb	NM_009777.2-1062-556-30	CCGAACCAGGTCATTCGCTTCGAAAAGGTG
	10	C1qc	NM_007574.2-1063-570-30	CTACTACTTCGTCTACTACACATCGCATAC
	11	C2	NM_013484.2-2644-2294-30	GTGTTCTGCCAAGGGACTTCCACATTAGTC
	12	C3	NM_009778.2-5147-5070-30	GTGGTTTATGGTTGTCCCAACTGACTACAG
	13	C5	NM_010406.2-5448-5306-30	GTCTGTAAAGTTAGCAGTCAGGGGTGTTGG
	14	C8a	NM_146148.2-3636-3353-30	ATCAGAGGCAACAAGCACGGTGCCTATCTG
	15	Cat	NM_009804.2-2551-2441-30	GATCTACATGGAAGGACCGTGTTTGGTTGC
	16	Ccl2	NM_011333.3-806-517-30	TGTGACAGTGAACTAGTGTGACTCGGACTG
	17	Ccl3	NM_011337.2-804-663-30	CCAGTTGGTCACACTGTTTGGTGACAGCTA
	18	Ccl4	NM_013652.2-674-419-30	TTCTCACTGAGAAGCGTCCTTGCTCCTCAC
	19	Ccl5	NM_013653.3-579-364-30	TAGCTTCCCTGTCATTGCTTGCTCTAGTCC
	20	Ccl6	NM_009139.3-1436-749-30	GTAGTCTTTGGGGCTTTGGAATGTGTCTGG
	21	Ccl7	NM_013654.3-912-493-30	ATGTGAAATGGTCACGCCTAAGGAATGGTC
	22	Ccl8	NM_021443.3-517-313-30	CCTTGACCAGAAGTCTCAAATTCTGCAGCC
	23	Ccl9	NM_011338.2-3008-2489-30	TTTCTCCGGTTAGCATTCCGTTGGCTACAG
	24	Ccnd1	NM_007631.2-3796-3624-30	GGAATCTGCCCTGTGACATGAAAGGCTTTG
	25	Ccr1	NM_009912.4-2831-2785-30	GCATCACTGCACGGAATAGGCTTCATGATC
	26	Ccr2	NM_009915.2-3589-2978-30	AGACAGCTCAGGATTAACAGGGACTTGTGG
	27	Ccr5	NM_009917.5-2926-2791-30	CAGTTTCGGAGCAGTGTTGCTTTGAAAGAG
	28	Ccr7	NM_007719.2-1975-1878-30	CAGCCACTGATACCTTTCCTCATGTTCTGC
	29	Cd11a	NM_001253872.1-5225-4508-30	GACATCATAGGCTAGGGAGCGATATACTAG
	30	Cd11b	NM_001082960.1-4682-4265-30	CTTGGGCTCAGCATGCGACAGTGAAAACCA
	31	Cd11c	NM_021334.2-4025-3796-30	TTCTACCCAGGGACACATAGTCAGCTTGTG
	32	Cd14	NM_009841.3-1497-751-30	CCTGTCTGACAATCCTGAATTGGGCGAGAG
	33	Cd18	NM_008404.4-2862-2379-30	TCAAGAGTGCTACGACAACGGTCATGAACC
	34	Cd206	NM_008625.2-5322-5006-30	AAGCTACTGAGAATCTTGTTTGTCCCAGGC
	35	Cd28	NM_007642.4-4317-3640-30	TTTAGTCAACGGAGTGAGCCACTAATCTGC
	36	Cd3	NM_007648.4-1436-843-30	TGAAAGAATCAGGCTGCTCAGATTGTCTGC
	37	Cd300ld	NM_145437.2-2440-1474-30	CACTAGCTATCTGTCCCTTATTGGCAGGAC
	38	Cd301a	NM_001204252.1-1501-1292-30	GAGTTTGGAATCCTCCTACCCGGTCTCAAC
	39	Cd301b	NM_145137.2-1550-777-30	CTGGAGAATTCTCACCTGGTGGTGGTCAAC
	40	Cd36	NM_001159558.1-3566-3389-30	ATTCCTGTCAGTTGATACTATGCCCGCCTC
	41	Cd38	NM_007646.4-2995-2273-30	TTTCTCCCTGAGCCCTGCTTTCGATGTAAC
	42	Cd4	NM_013488.2-3095-2429-30	ACTTGGTTGAATGACTACCCAAGGTTACCC
	43	Cd44	NM_009851.2-5654-4778-30	GGTAGGACATTGCTTGCCATAGTGGTGATG
	44	Cd47	NM_010581.3-1928-1872-30	AGCCAGACTTATTCGCAAAGCACTGTGCTC
	45	Cd48	NM_007649.4-1142-873-30	ATGTGTTACTGAACGTCTGCGAGAGTTTGC
	46	Cd51	NM_008402.2-7054-6891-30	CTTCTCTCGTGATCACCCACATTGGGTGAG
	47	Cd52	NM_013706.2-531-279-30	GCCAATACCTTAATGTGCCTCTTCTACCTC
	48	Cd53	NM_007651.3-2802-2396-30	GCCACATGAGAGATTGCTAACCATCTCATG
	49	Cd54	NM_010493.2-2540-2458-30	AACTCCTTAGAAGGGTCGTGCAAGCTGCTG
	50	Cd62e	NM_011345.2-2912-2481-30	CCTAGGAGTGTCATTACGGGTACAAGGTGC
	51	Cd68	NM_009853.1-1008-611-30	TTGGATTCAAACAGGACCTACATCAGAGCC
	52	Cd74	NM_001042605.1-1431-1040-30	AGACTGGTGTCTGTTTCATCGTCCCAGGAC
	53	Cd8	NM_001081110.2-3130-2407-30	TCCGCTTGTCAAACTGACCCAACTGGAGAG
	54	Cd80	NM_009855.2-1701-915-30	TATGGAGATGCTCACGTGTCAGAGGACTTC
	55	Cd81	NM_133655.2-1534-850-30	GGAAGCTGTACCTCATTGGAATTGCAGCCA
	56	Cd84	NM_013489.3-3290-2468-30	CTAATAGGCAGCAAAACGTAAGCAGGTCTC
	57	Cd86	NM_019388.3-2539-2041-30	TAGATATCAGCCACCTCGGTGCTCAACAGG
	58	Cdkn1a	NM_007669.4-1910-1805-30	CCACTCAGATTGTAAGCGTCTCACGAGAAG
	59	Cebpa	NM_007678.3-2651-2403-30	TTAGCTTCCTCCGGCTAAGACTTAGGCTTC
	60	Col1A1	NM_007742.3-4709-4512-30	ACCCTGGAAACAGACGAACAACCCAAACTC
	61	Cpt1a	NM_013495.2-4331-3707-30	GCCTTGCTTGATTCCTACTCGTGTGCTAGC
	62	Crebbp	NM_001025432.1-7507-7188-30	CATCCCTTAGTAACCAGGTGCGATCTCCAG
	63	Csf1r	NM_001037859.2-3875-3183-30	CCTGCTGCAGCCTAACAACTACCAGTTCTG
	64	Csf2ra	NM_009970.2-1850-1302-30	TGATGTCATGAAGCGATGCTGATAGACGTC
	65	Cx3cl1	NM_009142.3-3144-2414-30	CAAACCCAATTTCAGTGTAGGGACTTGTGC
	66	Cx3cr1	NM_009987.3-3729-3655-30	GGTCACATGGTTAAGCGTGCCTAGAGTGTG
	67	Cxcl1	NM_008176.3-964-794-30	CACGTGTTGACGCTTCCCTTGGACATTTTG
	68	Cxcl10	NM_021274.2-1120-819-30	CTTCCCAAGGGGTTATCAAGATACTCAGAG
	69	Cxcl11	NM_019494.1-1597-1151-30	CATGCTCTCTGGACATTGAGATGCCTTTAG
	70	Cxcl12	NM_001012477.2-5670-4883-30	GTAGCCAGTCCCTCTGTTACAAGCCTTTGC
	71	Cxcl16	NM_023158.6-2448-2197-30	AAAGGACTGCTCTTGGGGAACACTCTTTAC
	72	Cxcl2	NM_009140.2-1083-965-30	CCTCGTAAGGCACAGTGCCTTGCTTAGCAA
	73	Cxcl3	NM_203320.2-1030-733-30	GGTCATGCCGGTGTAGGAAGAATGCATGTG
	74	Cxcl9	NM_008599.4-2905-2699-30	GTAGTATGCATAACGACTAGCCAAAGCCTG
	75	Cxcr1	NM_178241.4-1125-1013-30	TCAAGATCCTTGCTAACCATGGCCTGGTTC
	76	Cxcr2	NM_009909.3-3043-2177-30	CCTGATCCCTGTGTAGTAGTGTGAATGCAC
	77	Cxcr3	NM_009910.2-1608-1271-30	GCTCGAACTTACCCGTAACTTTGCTGCCAG
	78	Cxcr4	NM_009911.3-1821-1490-30	AATAAAGCTAGCCGTGATCCTCAGCTGTTG
	79	Cyba	NM_007806.3-764-460-30	GCAGTGGACTCCCATTGAGCCTAAACCCAA
	80	Cyp2e1	NM_021282.2-1759-921-30	CAGAGACCACCAGCACAACTCTGAGATATG
	81	Cyp7b1	NM_007825.4-2166-1561-30	AAGCCTATAGGGCTAAATCACAGTCGGATG
	82	Ddit3	NM_007837.3-879-651-30	ATGGTCAGCCTGCACCAAGCATGAACAGTG
	83	Eif1	NM_011508.1-1242-855-30	AACAGAATGGGTAACACTGCCCCAGCTATG
	84	Eif2s1	NM_026114.3-3152-2190-30	ATGCTGATGGCTCCAGTACTTGGAAAGTTG
	85	Emr1	NM_010130.4-3245-2451-30	GCATGATCATCACGATAAACTCTGTCCTCC
	86	Fasn	NM_007988.3-9938-9517-30	CAGTCTGAGTGATTAGCCTAAGACTGAAGC
	87	Fcer1g(Cd64)	NM_010185.4-683-511-30	TCCCCATCTCCGTTAAAGACTTACTCACTG
	88	Fcgr2b	NM_001077189.1-1556-1350-30	AGCAACGTGGGAACTGCTTATAATTCACGC
	89	Fdft1	NM_010191.2-2882-1922-30	ATCACCACAGCAAGAGTGTTGCTGATGAGG
	90	Fdps	NM_001253751.1-1478-1308-30	TACAACCGCCTCAAGAGTCTCATAGAGCAG
	91	Fn1	NM_010233.1-8312-7605-30	AGACGATTCTCGAGAGTAATCTTTCCAGCC
	92	G6pc	NM_008061.3-2245-2061-30	TGCCTCGGCTGATTTGCAGAGTACTTCTTC
	93	Gapdh	NM_008084.2-1254-897-30	GACTTCAACAGCAACTCCCACTCTTCCACC
	94	Gata3	NM_008091.3-3257-3031-30	GAAGGTAGCAGCGTACCAGCTACCAACATG
	95	Gck	NM_010292.4-2245-1850-30	TGCAAAACCATGGGAGACCGACTATCTAGC
	96	Gpd2	NM_001145820.1-5745-5556-30	TAAATGCCGTCTGTGAGGCTGGACTGTCAC
	97	Gpx1	NM_008160.6-1066-987-30	GCCTTTCCACCTAATGAAAGGTGGTTTCAC
	98	Gpx4	NM_001037741.2-1012-758-30	TGCCGTGCTATCTCTAGCTAGCCCTACAAG
	99	Gsp1	NM_009391.3-2288-1788-30	GTGTTAGTTGAGACTTAGGTGTGTGATCCC
	100	gstm1	NM_010358.5-1310-837-30	CCACTGGAGTAACAAGTAGGCCCTTGCTAC
	101	gstm5	NM_010360.2-911-745-30	GGCCAAGTGGGGTAACAAGTGCTTATGCTG
	102	H2-Aa	NM_010378.2-1084-1009-30	TGCAGACTCTCTCAGAGACCCTGATCCACA
	103	H2-Ab1	NM_207105.3-1193-1004-30	ATCCACCACCTCAGCTCTTGTGATCTGGAG
	104	H2-D1	NM_010380.3-1736-968-30	CCTTGGAGCTATGGCCATCATTGGAGCTGT
	105	H2-Eb1	NM_010382.2-1669-871-30	CTCCTGAGCTGAGATGAAGTAACAAGGCTG
	106	Hmgcr	NM_008255.2-4444-4141-30	AGCATGGGAGCCTCTTAGTGATTGTGTCAG
	107	Hmgcs1	NM_145942.4-3285-3229-30	GCGTTAACCACACCTTACTAATAGCAAGGC
	108	Hspa5	NM_001163434.1-2534-2106-30	AGATGAGTTGTAGGTGCACTGATCTGCTAG
	109	Ifng	NM_008337.3-1207-1124-30	GACTACACCCGAATGACAAATAACTCGCTC
	110	Ifngr1	NM_010511.2-2099-1955-30	TACTCAAAGCCAGCCGTAAGTCTATGGTAG
	111	Ifngr2	NM_008338.3-2070-1452-30	GTCCAATGTGATGGCTTAAATGTGAGACCC
	112	Igf1	NM_010512.4-7121-6680-30	AGCTCCAAATAGCATATCAGACCTGGTCTC
	113	IL10	NM_010548.2-1306-944-30	TCTATTCTAAGGCTGGCCACACTTGAGAGC
	114	Il10rb	NM_008349.5-1878-1631-30	ATAGACCACCCGCATCTCAAAAGTGGTTGG
	115	Il15	NM_008357.2-1297-1083-30	GCTGGGCAAACTAAGCTTCCTAACAAGGAG
	116	Il15r	NM_008358.1-792-597-30	CAGTTCCAAAATGACGAAAGTGGCCATCTC
	117	Il18	NM_008360.1-866-774-30	TTAGCACACATGCGCCTTGTGATGACCTCG
	118	Il1b	NM_008361.3-1328-1163-30	CCTAGCTGTCAACGTGTGGGGGATGAATTG
	119	Il1r1	NM_008362.2-4739-4445-30	GCACGTGCAACCGTATATTAATCGCCAGTG
	120	Il27ra	NM_016671.3-2671-2291-30	CAGGTGTGCGTCACTTCATCGAGTCATAAC
	121	Il2rg	NM_013563.3-1612-874-30	TGTGTACTGTTGGTTGGAACGAATGCCTCC
	122	Il4	NM_021283.2-605-387-30	TCATCGATAAGCTGCACCATGAATGAGTCC
	123	Il4r	NM_001008700.3-5122-4419-30	GAAACGGAGCCATCCAAGATCTACCTCCTG
	124	Il6	NM_031168.1-1087-654-30	CTCGGCAAACCTAGTGCGTTATGCCTAAGC
	125	Il6r	NM_010559.2-3343-2999-30	CCGTCTTACTGAACTATGCCAGTAACTTGC
	126	Il7r	NM_008372.4-3227-2728-30	TCCCTGCTGTGTATAACCAATCTCCTGAAG
	127	Insr	NM_010568.2-9357-9116-30	GGTGGTTATATCCCATGTGTCAACAGTGTG
	128	Irs1	NM_010570.4-9163-8923-30	AAAGACCGACGCATGGTCTATGTTGCTACC
	129	Irs2	NM_001081212.1-4015-3949-30	ACAGTCGTGAAAGAGTGAAGCGCTACCAGC
	130	Klra1	NM_016659.3-1667-836-30	GCAGCAACATGCAAAGTGACATCAACTTGA
	131	Lbp	NM_008489.2-2528-2224-30	ACTAGGCCCTTATCCTGTCTAGGCTCCTAG
	132	Ldhd	NM_027570.3-2235-1534-30	TCATGCCAACGATCGAGCACGAAATGGAAG
	133	Ldlr	NM_010700.3-4549-4166-30	ATCCACCTGTCCACTACTCAAGACACAAGG
	134	Ltb	NM_008518.2-1122-934-30	TGACAGCCATCTGTATTCATTCCTGGAGGA
	135	Ly6c1	NM_010741.3-865-561-30	CAATGTGGGGATAGTGTGTGGAACACCCTG
	136	Lyz1	NM_013590.4-1282-1178-30	AGAAGAGCTTGTACCAGCCAATAACCACAG
	137	Lyz2	NM_017372.3-1057-869-30	CTTTGTGCAGTCCCAGCACCCAGTTAGAAC
	138	Mapk1	NM_001038663.1-1932-1289-30	GACTGCTAGATTCCAGCCAGGATACAGATC
	139	Mlxipl	NM_021455.4-3649-3215-30	GGCAATGTGTCTCAGTATGGGACTCAGAGC
	140	Msr1	NM_031195.2-3643-3463-30	CGTGTAAGTAAACGCTGAGAGGCACCATTG
	141	Mst1	NM_008243.3-2286-2085-30	AGGGACTTATCATCCCGAACAGAGTGTGTG
	142	Mttp	NM_001163457.1-4272-4196-30	GAAACACACGAAGTGGACGTTTAGCTGAGG
	143	Ncf1	NM_010876.3-2721-1914-30	AGAACTGCAGTTAGACTCAAGATCGGCCTG
	144	Ncf2	NM_010877.4-2596-2181-30	CAGATTGAATCAGGTTCCCATGAAGCACAC
	145	Ndufb2	NM_026612.3-455-350-30	ACACTGTAAACTCTCTGGACGAGTAGGAGC
	146	Ndufv2	NM_028388.2-1472-1171-30	GACTGGTAAGACCTCCCTATCAGTACTACC
	147	Nfkb2	NM_019408.3-3205-3125-30	CCCAACTTACGGTACAGCAACCCCAATGTG
	148	Npc1	NM_008720.2-5209-4831-30	CCAGTGGCAATAACTGTGACCTGATCCCTA
	149	Nrf1	NM_001164226.1-3587-3450-30	GTGGTGAAATAAGCCTCCCGATAGTTTGAG
	150	Pck1	NM_011044.2-2617-2185-30	TTGGGAGGGGAAATCACCGCATAGTCTCTG
	151	Pik3r1	NM_001024955.1-5843-5472-30	TACCGAGCTTGTCGCCATGAGATAGCATTG
	152	Plau	NM_008873.3-2343-1354-30	CCCGTGACTAGCACTAAATGTCGGTTTCAC
	153	Ppara	NM_011144.6-7454-7121-30	GCTTGTTGTGGATACAGGGCTATCCAGGAC
	154	Pparg	NM_011146.3-1769-1579-30	CGCTGACAACGTGTTCCTTCTATTGATTGC
	155	Rel	NM_009044.2-2584-2530-30	ATTCCGTTTGATCTCCTAAAGCCTGTCTGC
	156	Rpl32	NM_172086.2-504-443-30	GCGAAGAAAATGAGTAGATGGCTTGTGTGC
	157	Rps5	NM_009095.2-768-669-30	AGCGTGTGGCCAAGTCTAACCGCTGATTTC
	158	Rxra	NM_011305.3-5267-4752-30	TGAACTGACTCCCCACGGAACTACTCACTG
	159	Scd	NM_009127.4-4844-4616-30	GTCAAAGTGCAAGACTACCTACCCACTGCC
	160	Sdhd	NM_025848.3-1287-949-30	TTCAGGTGACACCAGCTCTGTTGATGGCTC
	161	Serpine1	NM_008871.2-3024-2344-30	TGATGCTTGGCAACCCACGTTAAAGGAAGG
	162	Socs3	NM_007707.3-2742-2267-30	TAGTCATCTCTCGGTCAGTAGGTCCGAGAG
	163	Sod1	NM_011434.1-661-562-30	TGATTGGGATTGCGCAGTAAACATTCCCTG
	164	Sp1	NM_013672.2-7818-7530-30	TATCACCAGGGCTGTGAGGGTAAATACTTC
	165	Srebf1	NM_011480.3-4299-4092-30	CATTAGTGAGTAGACTGGGAACCCTGTTTG
	166	Stat3	NM_213659.2-4487-4018-30	CAGCCTTCTGCTTCGAGACAGTTACTGCTC
	167	Tgfa	NM_031199.3-4229-3781-30	ATGTCCCTGAGTCCTAGATGGTGACGTTGG
	168	Tgfb1	NM_011577.1-2094-1876-30	AGCAAGGTCCTTGCCCTCTACAACCAACAC
	169	Tgfbr	NM_009370.2-5735-5421-30	TGTGATTGCTGCCCTTTCAGATATGTGCAG
	170	Timp1	NM_001044384.1-905-666-30	ACTCACTGTTTGTGGACGGATCAGGTCCTC
	171	Tnfrsf1b	NM_011610.3-4913-4224-30	ATGATCCTGTTGCCTTGAGGAGCTCTGCTC
	172	Ucp2	NM_011671.4-4133-3960-30	CACCACCAAGTTTAGGCCTCTTATCTCAGG
	173	Vcam1	NM_011693.3-3398-3156-30	ATGGTACTGTACGGTACGGGGACCTGTTTC
	174	Vegf	NM_001025250.3-3547-3407-30	GTCTCTAGAGCAGTTTTCCGAGATATTCCG

## Sheet: Sheet2
No		別名
1	Crp
2	Tlr2
3	Tlr6
4	Tlr4
5	Cd14
6	Traf6
7	Chuk	Ikkα
8	Traf3
9	Cd180
10	Cd38
11	Cd36
12	Cd4
13	Cd62p	P-selectin
14	Cd3e
15	Cd40
16	Cd47
17	Cxcr4
18	Cxcl2
19	Plxna2
20	Sema4f
21	Sema5a
22	Nrp2
23	Sema5b
24	Sema6b
25	Il2ra
26	Il12a
27	Il16
28	Il1r1
29	Il22ra1
30	Il18r1
31	Il10ra
32	Il17r
33	Il4r
34	Stat2
35	Socs7
36	Jak1
37	Traf5
38	Tgfbr1
39	Tnfrsf14
40	Ifngr1
41	Irf6
42	Irf2
43	Ifnar1
44	Ifnar2
45	Nfkbia
46	Mapk8	Jnk1
47	Mmp14
